# Supplementary material for: Endopharyngeal Ultrasound-Guided Transpharyngeal Needle Aspiration for Confirming Retropharyngeal Lymph Nodes’ Metastasis among Nasopharyngeal Carcinoma Patients
Source: Cancer Commun (Lond). 2026 Jan 23;46:0004. doi: 10.34133/cancomm.0004 (PMC12857757; doi:10.34133/cancomm.0004)
Supplement: Supplementary 1 — Materials and Methods Tables S1 and S2 Movie S1 [file cancomm.0004.f1.zip]

Archive with 2 entries (2 files):
- 00079-Supplementary Materials-final.docx
- 00079-Supplementary Video S1-final.mp4
